# Supplementary material for: Cultural Divergence in Psychedelic Use among Medical Students: An ESPAD-Adapted Survey among Poles and Iraqis
Source: Eur J Investig Health Psychol Educ. 2024 Mar 5;14(3):563–83. doi: 10.3390/ejihpe14030038 (PMC10968917; doi:10.3390/ejihpe14030038)
Supplement: Supplementary file 1 [file ejihpe-14-00038-s001.zip]

Archive with 1 entries (1 files):
- ejihpe-2802603-supplementary.pdf
